# Supplementary material for: Genome-Wide Identification of RNA Silencing-Related Genes and Their Expressional Analysis in Response to Heat Stress in Barley (Hordeum vulgare L.)
Source: Biomolecules. 2020 Jun 18;10(6):929. doi: 10.3390/biom10060929 (PMC7356095; doi:10.3390/biom10060929)
Supplement: Supplementary file 1 [file biomolecules-10-00929-s001.zip]

Archive with 3 entries (3 files):
- Figure_S1-9.pdf
- Supplementary_material_1.pdf
- Supplementary_tables.pdf
